# Supplementary material for: The Impact of Next‐Generation Sequencing on Interobserver Agreement and Diagnostic Accuracy of Deep Penetrating Melanocytic Neoplasms
Source: J Cutan Pathol. 2025 Dec 23;53(3):293–301. doi: 10.1111/cup.70049 (PMC12867587; doi:10.1111/cup.70049)
Supplement: Supplementary file 1 — Table S1: Survey 2 containing clinical and genomic information for 39 cases. [file CUP-53-293-s001.xlsx]

## Sheet: Cases with Genetics
Case Number	Age (Years)	Sex	Site of Lesion	IHC	MAP Kinase Pathway						Wnt/Beta Pathway		Other Gene Variants
					BRAF	NRAS	HRAS	KRAS	MAPK1	MAP2K1	APC	CTNNB1	TERT	OTHER PATHOGENIC VARIANTS
1	46	M	Left superior postauricular	P16 areas with complete loss. PRAME negative.	BRAF p.V600E				MAPK1 A7dup			CTNNB1 p.S45F	TERT c.-146C>T	CDKN1C p.W61*, MTAP p.E100*, SETD2 R456*, GPC3 M536I, LRP1B G4199E, NOTCH3 R1568W, PAK1 P210L, PIK3CG A156T, R456, RAF1 P547L, SMO G288R, WISP3 E128K
2	58	F	Right anterior distal upper arm	N/A	BRAF p.V600E							CTNNB1 p.S45F	TERT c.-124C>T	NF1 L2073F, DNMT3A R882H, SMARCA4 G1159K, GRIN2A p.S556F, BRIP1 S215F, CYLD F142Y, FANCA S968L, FGF23 T239S, FGFR2 P810L, FH P34S, HSP90AB1 D241E, KDR G733S, KMT2A P1320L, NKX3-1 F131I, PRKCI R278C, SNCAIP N578K, TMPRSS V294L
3	43	F	Left earlobe	Sox10 positive, PRAME is negative, and P16 shows patchy loss.		NRAS p.Q61R						CTNNB1 p.S33F		NSD1 p.K407*
4	12	M	Left buttock	P16 retained. Beta catenin nuclear positivity throughout.	BRAF p.V600E							CTNNB1 p.S45P
5	58	M	Right anterior earlobe	Beta catenin negative for nuclear staining. P16 complete loss. PRAME positive >75%.		NRAS p.Q61R					APC p.R2204*
6	41	M	Left distal radial dorsal forearm	N/A						MAP2K1 p.I99_K104del		CTNNB1 p.D32H
7	15	M	Right medial upper back	N/A	BRAF p.V600E						APC p.E37K	CTNNB1 p.S45F		FLT3 H276Y, IGF1R V1333M, KMT2D Q3937_Q3939del, MCL1 F99del, PAK3 E212K, SPTA1 M2376I
8	51	M	Upper mid back	PRAME negative, P16 complete loss, and Beta-catenin shows nuclear positivity throughout.	BRAF p.V600E							CTNNB1 p.S45F
9	30	F	Left midback	N/A	BRAF p.V600E							CTNNB1 p.S45F
10	79	F	Right upper back	N/A						MAP2K1 P105_I107delinsL		CTNNB1 p.D32G		ARID1A P545S, ATR A1554V, FANCD2 M507V, FOXP1 G6E, GID4 R64_A65insA , LRP1B A1382T, NBN A400T, NOTCH4 L15_L16dup.
11	46	M	Right mid preauricular cheek	BAP1 retained.	BRAF p.V600E							CTNNB1 p.S45P
12	34	F	Right midback	N/A	BRAF p.V600E							CTNNB1 p.S45F
13	56	F	Right anterior proximal upper arm	BRAF V600E, NRASQ61R, and PRAME are negative. Beta-catenin shows nuclear positivity throughout. . P16 shows patchy loss.						MAP2K1 p.I103_K104del		CTNNB1 p.T41F		PIK3CA p.R108C; ZFHX3 p.Q3204fs
14	20	F	Scalp, Right right posterior temporal scalp	Beta catenin negative for nuclear expression. BAP1 is retained.
15	74	F	Right distal dorsal forearm	P16 complete loss. PRAME positive and >75%. BRAF V600E and NRAS Q61R negative.		NRAS p.Q61H					APC p.S874*		TERT c.-124C>T	ARID2 p.Q1711*
16	43	F	Right inferior lateral mid back	N/A						MAP2K1 p.P105_A106 del		CTNNB1 p.S37F
17	30	F	Right Rib Cage	N/A	BRAF p.V600E							CTNNB1 p.S45F
18	21	F	Right lower pretibial	P16 retained. Beta-catenin shows nuclear positivity throughout. PRAME negative. ALK negative.	BRAF p.V600E							CTNNB1 p.S33F		ASXL1 S1269L, BTK M1?, FLT1 K932E, HNF1A P43L, HSP90AA1 P378L, ERBB3 P1272F, IRF2 A105V, LRP1B E2076K, NKX3-1 R207W, RUNX1 S400L, STAT4 H614Y, TOP2A V742L, WRN R993H
19	55	F	Left Nares	Beta Catenin shows nuclear positivity throughout.	BRAF p.V600E									PIK3CA D725N, SETD2 Y434*
20	56	F	Right Wrist	N/A								CTNNB1 p.S37F
21	13	M	Left superior cheek	Beta Catenin shows nuclear positivity throughout.	BRAF p.V600E							CTNNB1 p.G34V		GRIN2A c.1777+2T>A (splice donor site)
22	67	M	Right anterior proximal upper arm	BAP1 retained and, Ki-67 nearly 20%. PRAME positive and <75% while some of the deep nests shows focal strong positvity		NRAS p.Q61L						CTNNB1 p.D32N	TERT c.-139_-138delCCinsTT	CDKN2A p.P114L; ERBB4 c.1623-6_1631del
23	47	F	Left lower back	PRAME positive and greater >75%. SOX10 and MART1 positive. P16 patchy loss.	BRAF p.V600E						APC p.F773fs
24	37	F	Left posterior upper arm	PRAME positive and >75%. SOX10 positive. P16 shows patchy loss.							APC p.R230C; p.P2761L		TERT c.-124C>T	TP53 E51K; NF1 W2229*, G2253E; DNMT3 1852-1G>A (splice site acceptor), D618N; ARID1B P820S; SMARCA4 P674R, E1286K; ERBB4 p.S311F, p.S522L; AR p.E643K, p.P893L; TET1 P253S, P258S; TET2 P1146S PLEASE REFER BELOW TO TAB 'CASE 26 - EXTRA GENOMICS' FOR CONTINUED GENETICS
25	74	F	Left superior cheek	SOX10 positive. PRAME is positive and >75%. P16 and BAP1 are retained. Ki67 <2%. Beta catenin positive throughout	BRAF p.V600E
26	39	F	Left upper arm	PRAME negative. P16 patchy loss. Beta-catenin shows nuclear positivity throughout.						MAP2K1 p.Q58_E62del	APC p.F1384fs; p.M743fs
27	52	M	Posterior scalp	SOX10 positive. BRAF V600E negative. Ki67/MART-1 <2%. Beta-catenin shows nuclear positivity throughout. HMB45 shows gradient with descent.								CTNNB1 p.D32N		TP53 p.S241F; ERCC3 p.E205*
28	43	F	Right breast	SOX10 positive. PRAME negative.	BRAF p.V600E							CTNNB1 p.S45F		SMARCA4 P197L, CARD11 D303N, NUP93 F463L, PREX2 1237_1238+2delAGTT, RUNX1T1 M497I
29	83	M	Left dorsal hand	PRAME negative. P16 preserved, Beta-catenin shows nuclear positivity throughout, and Ki67/MART-1 <2%	BRAF p.V600E							CTNNB1 p.T41I
30	34	F	Right calf	P16 patchy loss. PRAME negative. SOX10 positive.								CTNNB1 p.S33P
31	23	F	Left posterior shoulder	BRAF V600E negative. PRAME positive in the intraepidermal component, PRAME negative in the dermal component. P16 retained.	BRAF p.K601E							CTNNB1 p.G34K		PRKDC p.W2303*, AXIN1 P218L, BRCA2 S1093F, CHD2 P182S, ERG D7N, FAT1 V3491D, FLT1 H888R, KMT2C P2158S, KMT2D P4252S, MLH1 S271F, PIK3CG E539K, PREX2 S753F, PTCH1 F1152L, PTPRD V768F, TGFBR2 Q331*, TLR8 R715W, TSC1 Q833*, XRCC1 T29A
32	63	F	Right neck	BAP1 shows preserved nuclear staining. P16 shows areas of complete loss. Ki-67 shows increased proliferative index of >5% in atypical areas. PRAME negative, and BRAF V600E positive, Beta catenin negative	BRAF p.V600E								TERT c.-124C>T	CDKN2A p.R80*, ARID1A A245V, ERCC3 R9C, BCR S236L, CSF1R G933_G934dup, KMT2C T4286S, MTOR R2109*, TAF1 V201M
33	45	F	Left anterior thigh	P16 patchy loss.				KRAS p.A59G			APC p.N2810S			FGFR3 amplifcation
34	66	F	Left proximal calf	N/A	BRAF p.V600E							CTNNB1 p.S45F	TERT c.-146C>T	CDKN2A p.P114L, AR p.Q58L, GRIN2A p.E962K, AXIN2 P609S, AXL P607L, BRCA2 M3234K, EPHA3 E822K, FGFR2 E236K, NOTCH1 A90S, NUTM1 E1085K, RUNX1T1 P218S
35	13	M	Left cheek	SOX10 and MART1 positive. BRAFV600E positive. Beta-catenin shows nuclear positivity throughout. P16 patchy loss	BRAF p.V600E									PIK3CA p.D527V, CIC A851V, FANCM C1083R, FAT1 V1373I, IFNGR1 E197K, MET n/a, MPL V507I, MSH6 H164P, SPEN R733C, SPTA1 I133V, TOP2A T1327A, WHSC1 Q295L
36	50	M	Right ear	PRAME negative. Ki67/MART1 stain shows 2-3% proliferative rate. P16 shows patchy loss.			HRAS p.Q61K				APC p.Q1294*
37	10	F	Left arm	PRAME negative, and P16 patchy loss.						MAP2K1 p.I103_K104del
38	33	F	Upper back	N/A			HRAS p.G13D			MAP2K1 p.E203K	APC p.E893X*			IDH1 p.Y183C
39	30	F	Left upper arm	Sox10 and Mart1 positive.		NRAS p.Q61R						CTNNB1 p.S37F		CDKN2A p.P48R; ARID1B P1314L; NF2 P580L PLEASE REFER BELOW TO TAB 'CASE 41 - EXTRA GENOMICS' FOR CONTINUED GENETICS

## Sheet: Case 24 Extra Genomics
Gene	Amino Acid Change
TP53	E51K
NF1	W2229*, G2253E
DNMT3	1852-1G>A (splice site acceptor)
ARID1B	P820S
SMARCA4	P674R, E1286K
ERBB4	p.S311F, p.S522L
AR	p.E643K, p.P893L
TET1	P253S, P258S
TET2	P1146S
ALK	D769N
ALK	G922K
ALOX12B	Q88R
ALOX12B	P100S
APC	R230C
APC	P2761L
AR	E643K
AR	P893L
ARID1B	P820S
BCOR	P1247L
BCORL1	P218S
BCORL1	P746S
BCORL1	N1403S
BMPR1A	P508S
BRCA1	S140R
C11orf30	S297F
C11orf30	P384S
C11orf30	S1079L
CARD11	P697L
CBL	S492F
CCND2	G268E
CD276	S271F
CDK8	M127I
CREBBP	S417F
CRKL	P108S
CSF3R	D80Y
CTCF	P378S
CYP17A1	G422E
DNMT1	S410F
DNMT1	P552S
DNMT3A	n/a
DNMT3A	D618N
EP300	A1892V
EPAS1	F63L
EPHA3	R136*
EPHA3	M302I
EPHA7	K674R
ERBB4	S311F
ERBB4	S522L
ERCC3	P513L
ESR1	R335S
EXT1	P235S
EXT2	R215*
FAM46C	V66R
FANCD2	H618Y
FAT1	H2479Y
FGFR2	P807L
FGFR4	P423S
FLT1	S484F
FLT3	E763K
FLT4	E241K
FLT4	E720K
FLT4	R1242S
FOXP1	G95R
GABRA6	K20T
GABRA6	P250S
GATA2	E44K
GRIN2A	G624E
GRIN2A	G1347S
HDAC6	F623L
HGF	E174K
IGF1R	S915L
INSR	P961S
KDM5A	F1374I
KEL	P215S
KEL	L454V
KMT2C	R1237*
KMT2D	P670S
KMT2D	P2234S
KMT2D	P4920F
LRP1B	P647S
LRP1B	D1084N
LRP1B	G1347E
LRP1B	G1712*
LRP1B	M1824I
LRP1B	D1940N
LRP1B	L3101P
LRP1B	W3334*
LRP1B	Q3363*
LRP1B	G3536E
MDC1	P1281S
MEN1	Q209*
MST1R	L692F
MYB	P361S
NCOR1	P98L
NF1	W2229*
NF1	G2253E
NOTCH2	S2166F
NOTCH2	Q2323*
NOTCH3	A745V
NOTCH3	R1873C
NOTCH4	P94S
NOTCH4	P239F
NOTCH4	G542R
NOTCH4	P825L
PAK7	E211K
PAK7	G621R
PARK2	S109N
PDGFRA	P414S
PIK3CA	R617W
PIK3CD	I776V
PMS2	Q100*
PRDM1	E290K
PRKCI	P541L
PTCH1	A651P
PTPRT	W306*
PTPRT	E324K
PTPRT	E909K
PTPRT	N1183S
RANBP2	P949L
ROS1	E55K
ROS1	S418L
ROS1	Q553*
ROS1	N2167S
RPS6KB2	S403F
RUNX1T1	D150N
SDHA	P658S
SETD2	P2179L
SETD2	H2205Y
SHQ1	D277Sfs*27
SLX4	P1040L
SLX4	S1713F
SMAD4	P275S
SMARCA4	P674R
SMARCA4	E1286K
SMO	G16_L17insL
SNCAIP	P266S
SPEN	L2325F
SPTA1	L637P
SPTA1	E1385K
SPTA1	S1912F
STK40	E376K
TAF1	P337S
TAF1	Y1803*
TERT	n/a
TET1	P253S
TET1	P258S
TET2	P1146S
TLR8	P773L
TP53	E51K
TSC2	S556F
TYRO3	S188F
U2AF1	R198*
XRCC1	Q217*

## Sheet: Case 39 Extra Genomics
Gene	Amino Acid Change
CDKN2A	p.P48R
ARID1B	P1314L
NF2	P580L
ARID1B	P1314L
ATRX	E892K
BCORL1	D1595N
BTK	N258I
CCND1	P287L
CDKN2A	P48R
CIC	P1063L
CTNNB1	S37F
DDR2	H846Y
EGFR	G109E
EPHA3	M269I
FLT1	G151R
FLT3	S102F
GPC3	M183I
INSR	P518S
LRP1B	E1878K
LRP1B	H4049Y
MLH1	Q510*
MST1R	P759L
NF2	P580L
NOTCH4	E1292K
NRAS	Q61R
PAX8	P302L
PHOX2B	A187T
PIK3C2B	D896N
PIK3C2G	D59N
PTPRD	R174C
PTPRD	W1372*
RAD54L	E628del
RUNX1T1	N262T
SHQ1	E210Q
SMO	G16_L17insL
SNCAIP	G625E
TEK	G623E
TEK	Q827*
WT1	G321E
